# Supplementary material for: Eudragit Films as Carriers of Lipoic Acid for Transcorneal Permeability
Source: Polymers (Basel). 2023 Apr 5;15(7):1793. doi: 10.3390/polym15071793 (PMC10097161; doi:10.3390/polym15071793)
Supplement: Supplementary file 1 [file polymers-15-01793-s001.zip]

Archive with 1 entries (1 files):
- polymers-2144504-supplementary.pdf
